# Supplementary material for: Correlations between Resting Electrocardiogram Findings and Disease Profiles: Insights from the Qatar Biobank Cohort
Source: J Clin Med. 2024 Jan 3;13(1):276. doi: 10.3390/jcm13010276 (PMC10779868; doi:10.3390/jcm13010276)
Supplement: Supplementary file 1 [file jcm-13-00276-s001.zip]

Archive with 1 entries (1 files):
- jcm-2767812-SI.pdf
